# Supplementary material for: Prevention of Metabolic Impairment by Dietary Nitrate in Overweight Male Mice Improves Stroke Outcome
Source: Nutrients. 2025 Jul 25;17(15):2434. doi: 10.3390/nu17152434 (PMC12348083; doi:10.3390/nu17152434)
Supplement: Supplementary file 1 [file nutrients-17-02434-s001.zip]

Archive with 1 entries (1 files):
- nutrients-3727020-supplementary.pdf
